# Supplementary material for: The Role of Zinc in Copper Homeostasis of Aspergillus fumigatus
Source: Int J Mol Sci. 2020 Oct 16;21(20):7665. doi: 10.3390/ijms21207665 (PMC7593903; doi:10.3390/ijms21207665)
Supplement: Supplementary file 1 [file ijms-21-07665-s001.zip]

Archive with 1 entries (1 files):
- ijms-949923-supplementary.docx
